# Supplementary material for: Limited prognostic value of revised tumour deposit definition in tumour node metastasis (TNM)8 in colorectal cancer: national cohort study
Source: BJS Open. 2026 Jan 21;10(1):zraf148. doi: 10.1093/bjsopen/zraf148 (PMC12822601; doi:10.1093/bjsopen/zraf148)
Supplement: zraf148_Supplementary_Data [file zraf148_supplementary_data.zip]

Archive with 2 entries (2 files):
- STROBE-checklist.docx
- Supplementary_Materials.docx
